# Supplementary material for: Adaptation in a Fibronectin Binding Autolysin of Staphylococcus saprophyticus
Source: mSphere. 2017 Nov 29;2(6):e00511-17. doi: 10.1128/mSphere.00511-17 (PMC5705806; doi:10.1128/mSphere.00511-17)
Supplement: TABLE S1 [file sph006172423st1.txt]

ATCC 15305	NC_007350.1	Human urine
SU8	NZ_JXBG00000000.1	River
KACC 16562	NZ_AHKB00000000.1	Rockfish
NCTC 7692	ftp://ftp.sanger.ac.uk/pub/project/pathogens/NCTC3000/NCTC7692.gff	Ice cream
NCTC 7666	ftp://ftp.sanger.ac.uk/pub/project/pathogens/NCTC3000/NCTC7666.gff	Ice cream
NCTC 7687	ftp://ftp.sanger.ac.uk/pub/project/pathogens/NCTC3000/NCTC7687.gff	Ice cream
NCTC 7540	ftp://ftp.sanger.ac.uk/pub/project/pathogens/NCTC3000/NCTC7540.gff	Pressed Meat
137	NZ_CP014057.1	Human urine
168	NZ_CP014113.1	Human urine
758	NZ_JUUE00000000.1	Human urine
129	SRR3057117	Human urine
13	SRR4938476	Human urine
14	SRR4938475	Human urine
15	SRR4938469	Human urine
16	SRR4938477	Human urine
18	SRR4938478	Human urine
19	SRR4938472	Human urine
41	SRR4938467	Human urine
42	SRR4938473	Human urine
55	GCA_001937035	Human urine
63	GCA_001937025	Human urine
M	SRR4938468	Human urine
X	SRR4938471	Human urine
K	SRR4938470	Canine dermatitis
31	SRR4938474	Bovine mastitis
JB027	GCA_001747245	Human hand
725A_RS6	GCA_001747665	Cheese rind
BC4	GCA_001747655	Cheese rind
CE6	GCA_001747625	Salami
429A	GCA_001747585	Cheese rind
396A	GCA_001747975	Cheese rind
3751	GCA_001747545	Human urine
3201	GCA_001747465	Human urine
1146	GCA_001747575	Human urine
9777	GCA_001747485	Human urine
AC34	GCA_001747475	Human toe
JBCB14	GCA_001747555	Bovine nasal
9556	GCA_001747165	Human urine
B2	GCA_001747235	Human urine
2262	GCA_001747325	Human urine
1815	GCA_001747225	Human urine
9325	GCA_001747315	Human urine
BWH3	GCA_001747155	Human urine
889	GCA_001747145	Human urine
937	GCA_001747305	Human urine
7108	GCA_001747265	Human urine
BWH2	GCA_001747175	Human urine
735A	GCA_001747645	Cheese rind
Troy	PRJNA352376	Human chorioamnionitis (ancient sample)
43	SRR6265708	pig
SSC01	SRR6265709	Human urine
SSC02	SRR6265706	Human urine
SSC03	SRR6265707	Human urine
SSC04	SRR6265704	Human urine
SSC05	SRR6265705	Human urine
SSMast	SRR6265703	Bovine mastitis
